# Supplementary material for: Novel Magnetic Covalent Organic Frameworks Fabricated Through In Situ Synthesis and Assembly for the Efficient Extraction and Enrichment of Six Amide Herbicides
Source: Molecules. 2026 Jun 3;31(11):1940. doi: 10.3390/molecules31111940 (PMC13257943; doi:10.3390/molecules31111940)
Supplement: Supplementary file 1 [file molecules-31-01940-s001.zip]

Archive with 1 entries (1 files):
- molecules-4268056-supplementary.pdf
